# Supplementary material for: Dual-Lifetime Referencing (t-DLR) Optical Fiber Fluorescent pH Sensor for Microenvironments
Source: Sensors (Basel). 2023 Oct 31;23(21):8865. doi: 10.3390/s23218865 (PMC10650387; doi:10.3390/s23218865)
Supplement: Supplementary file 1 [file sensors-23-08865-s001.zip]

Archive with 1 entries (1 files):
- sensors-2641765-supplementary.pdf
